# Supplementary material for: An agnostic study of associations between ABO and RhD blood group and phenome-wide disease risk
Source: eLife. 2021 Apr 27;10:e65658. doi: 10.7554/eLife.65658 (PMC8143790; doi:10.7554/eLife.65658)
Supplement: Supplementary file 6. [file elife-65658-supp6.zip]

Archive with 1 entries (1 files):
- S4.html
